# Supplementary material for: Prediction of disease–gene–drug relationships following a differential network analysis
Source: Cell Death Dis. 2016 Jan 14;7(1):e2040–. doi: 10.1038/cddis.2015.393 (PMC4816176; doi:10.1038/cddis.2015.393)
Supplement: Supplementary Table S1 [file cddis2015393x5.xlsx]

## Sheet: Sheet1
	Best multitarget combination score	Drug	Best multitarget combinations (abstract)	Drug targets
Celastrol	46/61 (75.41%)	27/61 (42.62%)	[DNAJC3, XBP1, HSP90AB1, CDH2, ACTN4, PIK3R1, NBN, SOX4, RELA, ATF4]	AHSA1, ATF3, BTG1, DDIT3, HSPA1A, NBN, HSPA1B, HSPA5, HSPA6, PIK3R1, SOX4
			[DNAJC3, XBP1, FLT1, NBN, PIK3R1, RELA, ATF4, SMAD7]
			[DNAJC3, XBP1, PIK3R1, POLR2H, RELA, SOX4, SMAD7, ATF4]
			[DNAJC3, XBP1, FLT1, ACTN4, NBN, SOX4, RELA, ATF4, SMAD7]
			[DNAJC3, XBP1, MAPK8, E2F1, NBN, ACTN4, POLR2H, RELA, ATF4]
Celastrol+Androgen	30/36 (83.33%)	24/36 (66.67%)	[AR, DDIT3, BID, NFKB1, NRIP1, PRKAR2B, GRB10]	AR, ATF3, DDIT3, PURA, SOX4
			[CTBP1, AR, BID, NFKB1, NRIP1, PRKAR2B, GRB10]
			[AR, BID, NFKB1, NRIP1, CEBPG, PRKAR2B, GRB10]
			[AR, BID, NFKB1, NRIP1, SNAI2, PRKAR2B, GRB10]
			[AR, BID, NFKB1, ID1, NRIP1, PRKAR2B, GRB10]
Gedunin+Androgen	28/34 (82.35%)	17/34 (50%)	[AR, TUBB2A, APPBP2, BAG3, PRMT1, DDIT3, ID1, BUB1B, SOX4, TUBA4A]	AR, ATF3, BAG3, BTG1, CITED2, DDIT3, NKX3-1, SOX4
			[AR, TUBB2A, KLF5, APPBP2, BAG3, PRMT1, DDIT3, ID1, BUB1B, SOX4]
			[AR, KLF5, APPBP2, PRMT1, BAG3, DDIT3, ID1, BUB1B, TUBA4A, SOX4]
			[AR, TUBB2A, BTG1, APPBP2, BAG3, DDIT3, ID1, AKR1C3, BUB1B, SOX4]
			[AR, BTG1, APPBP2, BAG3, DDIT3, ID1, AKR1C3, BUB1B, TUBA4A, SOX4]
Genistein	31/49 (63.27%)	6/49 (12.24%)	[NR4A1, POU1F1, ADORA2A, AKT3, ZBTB20, BRCA1, CD247, DRD2, HOXC8, ARNTL]	BRCA1, CTGF, ESR1, IGF1, NR4A1, SMARCA4
			[NR4A1, POU1F1, AKT2, AKT3, CREM, CD247, BRCA1, SSTR2, HOXC8, ARNTL]
			[NR4A1, POU1F1, AKT2, ZBTB20, CD247, BRCA1, DRD2, HOXC8, ARNTL, NFKB2]
			[NR4A1, POU1F1, AKT3, CREM, CD247, BRCA1, SSTR2, HOXC8, NFKB2, ARNTL]
			[NR4A1, POU1F1, AKT2, AKT3, BRCA1, CD247, SSTR2, HOXC8, ARNTL, NFKB2]
Cobalt Chloride	10/28 (35.71%)	12/28 (42.85%)	[SOX2, ASCL1, RUNX1]	EPHB2, NAB1, RUNX1, SOX2
			[SOX2, FOSL2, RUNX1]
			[SOX2, ASCL1, FOSL2, RUNX1]
			[SOX2, RUNX1]
Estradiol	33/48 (68.75%)	29/48 (60.42%)	[IFI16, WT1, ERBB4, ID2, TNFSF10, ASCL1, ESR1, EPHA3, RUNX2, ESR2]	ANO1, BCL2L11, CFTR, DST, ESR1, ESR2, GREB1, HSPA6, ID2, NFKB2, NOV, PPARGC1A, RUNX2, TBX3, TGFB1, TNFSF10
			[CYLD, TGFB1, ERBB4, WT1, ID2, TNFSF10, ASCL1, ESR1, EPHA3, ESR2]
			[TCF7L2, WT1, ERBB4, ID2, TNFSF10, ASCL1, ESR1, EPHA3, RUNX2, ESR2]
			[IFI16, ERBB4, WT1, ID2, TNFSF10, ASCL1, ESR1, RUNX2, ESR2, PPARD]
			[WT1, ERBB4, ID2, TNFSF10, ESRRG, ASCL1, ESR1, EPHA3, ESR2]
