# Supplementary material for: Prediction of disease–gene–drug relationships following a differential network analysis
Source: Cell Death Dis. 2016 Jan 14;7(1):e2040–. doi: 10.1038/cddis.2015.393 (PMC4816176; doi:10.1038/cddis.2015.393)
Supplement: Supplementary Table S2 [file cddis2015393x6.xlsx]

## Sheet: Sheet1
	Number of drug targets (Effective)	Drug targets	Changed genes in network	Simulation result
Resveratrol	10 (9)	CCNA2, CDK1, CDKN1C, CHEK1, ERBB2, PPARGC1A, PTK2, SPP1, STAT1, VEGFA	DTL, EIF2AK2, IRF7, ISG15, ITGA9, ITGB4, NR1H4, PTN, TRIM25, XAF1	19/32
Tetrachlorodibenzodioxin	20 (16)	CCNA2, CDK1, CDKN1C, CHEK1, DTL, ERBB2, IRF7, ISG15, MECOM, MLLT4, MYB, NR1H4, PPARGC1A, PTN, RARB, RUNX1, SPP1, SREBF1, STAT1, VEGFA	EIF2AK2, ITGA9, ITGB4, PARK2, TRIM25, XAF1	22/32
Cyclosporine	17 (9)	CCNA2, CDK1, CHEK1, DTL, ERBB2, ISG15, ITGB4, MEIS1, NR1H4, PPARGC1A, PRDM16, PTN, SPP1, SREBF1, STAT1, VEGFA, XAF1	ITGA9	10/32
