# Supplementary material for: Prediction of disease–gene–drug relationships following a differential network analysis
Source: Cell Death Dis. 2016 Jan 14;7(1):e2040–. doi: 10.1038/cddis.2015.393 (PMC4816176; doi:10.1038/cddis.2015.393)
Supplement: Supplementary Table S3 [file cddis2015393x7.xlsx]

## Sheet: Sheet1
	Number of drug targets (Effective)	Drug targets	Changed genes in network	Simulation result
Benzo(a)pyrene	15 (14)	AFF4, CDK1, CDKN1A, CEBPA, CTBP2, HES1, MERTK, MITF, PHF8, PPARGC1A, PRKAR2B, RORA, SMARCA2, TBX3, UHRF1	---	unstable
Copper Sulfate	19 (13)	AFF4, CCNB2, CDC42BPA, CDK1, CDKN1A, CEBPA, CTBP2, EZR, HES1, NEDD4, PPARGC1A, PTEN, RORA, SMARCA2, TBX2, TBX3, TCF7L2, UHRF1, VDR	CREM, MEIS1, NOS1, NR5A2	17/32
Tetrachlorodibenzodioxin	16 (13)	CCNB2, CDK1, CDKN1A, CEBPA, CTBP2, HES1, MERTK, MITF, NR5A2, PPARGC1A, PRKAR2B, PTEN, TBX3, TCF7L2, UHRF1, VDR	MEIS1, MYCN, NEDD4, RORA	17/32
Cyclosporine	12 (10)	CCNB2, CDK1, CDKN1A, CEBPA, CTBP2, DACH1, MEIS1, MITF, NR5A2, PPARGC1A, PRKAR2B, UHRF1	RORA	11/32
Valproic Acid	21 (12)	CCNB2, CDC42BPA, CDKN1A, CEBPA, CREM, CTBP2, DACH1, HES1, MEIS1, MERTK, MITF, MYCN, NEDD4, NR5A2, PPARGC1A, RORA, SETD7, SMARCA2, TBX3, TCF7L2, VDR	NOS1, PTEN, SOX17, TBX2	16/32
