# Supplementary material for: Prediction of disease–gene–drug relationships following a differential network analysis
Source: Cell Death Dis. 2016 Jan 14;7(1):e2040–. doi: 10.1038/cddis.2015.393 (PMC4816176; doi:10.1038/cddis.2015.393)
Supplement: Supplementary Table S4 [file cddis2015393x8.xlsx]

## Sheet: Sheet1
	Number of drug targets (Effective)	Drug targets	Changed genes in network	Simulation result
Estradiol	25 (18)	ANXA1, BIRC5, BUB1, CAV1, CCNA2, CCNB1, CDC20, CDC25C, CDK1, CEBPD, E2F8, EIF2AK2, FOXM1, IRF7, ISG15, MBL2, MELK, PIK3R3, PRKCE, SOX4, SOX9, SQSTM1, STAT1, TCF7L2, TWIST1	C1QB, CD93, CDC25A, CRP, CX3CR1, EPHB1, FAM120A, GAB1, GNG4, GNG8, MAP2, PRKCB, SRC, TNK5	32/51
Tetrachlorodibenzodioxin	20 (17)	CAV1, CCNA2, CDC20, CDC25A, CDK1, CEBPD, E2F8, GAB1, IRF7, ISG15, MBL2, MELK, PIK3R3, PRKCB, SOX4, SOX9, SPRED1, SRC, STAT1, TCF7L2	ANXA1, BIRC5, BUB1, C1QB, CARD8, CCNB1, CD93, CDC25C, CRP, CX3CR1, EIF2AK2, EPHB1, FAM120A, FOXM1, GNG4, GNG8, MAP2, NLRP3, PRKCE, TNK2	37/51
Acetaminophen	17 (15)	BIRC5, BUB1, CAV1, CCNB1, CDC25A, CDK1, CEBPD, EIF2AK2, FAM120A, FOXM1, GAB1, IRF7, MELK, PRKCB, SQSTM1, STAT1, TCF7L2	ANXA1, CARD8, CDC20, CDC25C, CX3CR1, EPHB1, GNG4, GNG8, MAP2, NLRP3, PIK3R3, PRKCE, SRC, TNK2	29/51
Valproic Acid	29 (19)	ANXA1, BUB1, CARD8, CCNA2, CCNB1, CDC25A, CDC25C, CDK1, CEBPD, E2F8, EIF2AK2, EPHB1, FAM120A, GAB1, GNG4, GNG8, HMGA2, IRF7, ISG15, MAP2, MYCN, PIK3R3, PRKCB, SOX4, SOX9, SPRED1, SQSTM1, STAT1, TCF7L2, TWIST1	BIRC5, CDC20, CX3CR1, FOXM1, MELK, NLRP3, SRC, TNK2	27/51
