# Supplementary material for: Prediction of disease–gene–drug relationships following a differential network analysis
Source: Cell Death Dis. 2016 Jan 14;7(1):e2040–. doi: 10.1038/cddis.2015.393 (PMC4816176; doi:10.1038/cddis.2015.393)
Supplement: Supplementary Table S5 [file cddis2015393x9.xlsx]

## Sheet: Sheet1
Case	Number of genes	Common Interactions	Phenotype-specific interactions (Control)	Phenotype-specific interactions (Disease)
Rheumatic Arthritis (B Cells)	33	65	15	4
Systemic Lupus (B Cells)	32	43	8	15
Systemic Lupus (CD4 Cells)	51	83	33	13
